# Supplementary material for: Identification of SPP1 as a Prognostic Biomarker and Immune Cells Modulator in Urothelial Bladder Cancer: A Bioinformatics Analysis
Source: Cancers (Basel). 2023 Dec 4;15(23):5704. doi: 10.3390/cancers15235704 (PMC10705199; doi:10.3390/cancers15235704)
Supplement: Supplementary file 1 [file cancers-15-05704-s001.zip]

Archive with 1 entries (1 files):
- cancers-2680147-supplementary.pdf
